# Supplementary material for: Mevalonate Kinase Deficiency and Squalene Synthase Inhibitor (TAK-475): The Balance to Extinguish the Inflammation
Source: Biomolecules. 2021 Sep 30;11(10):1438. doi: 10.3390/biom11101438 (PMC8533390; doi:10.3390/biom11101438)
Supplement: Supplementary file 1 [file biomolecules-11-01438-s001.zip]

Archive with 1 entries (1 files):
- biomolecules-1379540-supplementary.pdf
